# Supplementary material for: FST Polymorphisms Associate with Musculoskeletal Traits and Modulate Exercise Response Differentially by Sex and Modality in Northern Han Chinese Adults
Source: Genes (Basel). 2025 Jul 10;16(7):810. doi: 10.3390/genes16070810 (PMC12295022; doi:10.3390/genes16070810)
Supplement: Supplementary file 1 [file genes-16-00810-s001.zip]

Archive with 1 entries (1 files):
- genes-3733837-supplementary.pdf
